# Supplementary material for: Macrophage subpopulation identity in Drosophila is modulated by apoptotic cell clearance and related signalling pathways
Source: Front Immunol. 2024 Jan 12;14:1310117. doi: 10.3389/fimmu.2023.1310117 (PMC10811221; doi:10.3389/fimmu.2023.1310117)
Supplement: Supplementary Table 1 — Table showing genotypes of Drosophila lines used in this study. [file Table_1.xlsx]

## Sheet: Sheet1
Figure Panel	Maternal Genotype	Paternal Genotype	Experimental Genotype	Shorthand
1A	w[1118];srpHemo-AD/CyO dfd-nvYFP;VT17559-DBD/TM6b dfd-nvYFP	w[1118]/Y;;srpHemo-3x-mCherry,UAS-eGFP/TM6b dfd-nvYFP	w[1118];srpHemo-AD/+;VT17559-DBD/srpHemo-3x-mCherry,UAS-eGFP	VT17559
1A'	w[1118];simu[2],srpHemo-AD/CyO dfd-nvYFP;VT17559-DBD/TM6b dfd-nvYFP	w[1118]/Y;simu[2]/CyO dfd-nvYFP;srpHemo-3x-mCherry,UAS-eGFP/TM6b dfd-nvYFP	w[1118];simu[2],srpHemo-AD/simu[2];VT17559-DBD/srpHemo-3x-mCherry,UAS-eGFP	VT17559 simu
1B	w[1118];srpHemo-AD/CyO dfd-nvYFP;VT32897-DBD/TM6b dfd-nvYFP	w[1118]/Y;;srpHemo-3x-mCherry,UAS-eGFP/TM6b dfd-nvYFP	w[1118];srpHemo-AD/+;VT32897-DBD/srpHemo-3x-mCherry,UAS-eGFP	VT32897
1B'	w[1118];simu[2],srpHemo-AD/CyO dfd-nvYFP;VT32897-DBD/TM6b dfd-nvYFP	w[1118]/Y;simu[2]/CyO dfd-nvYFP;srpHemo-3x-mCherry,UAS-eGFP/TM6b dfd-nvYFP	w[1118];simu[2],srpHemo-AD/simu[2];VT32897-DBD/srpHemo-3x-mCherry,UAS-eGFP	VT32897 simu
1C	w[1118];srpHemo-AD/CyO dfd-nvYFP;VT57089-DBD/TM6b dfd-nvYFP	w[1118]/Y;;srpHemo-3x-mCherry,UAS-eGFP/TM6b dfd-nvYFP	w[1118];srpHemo-AD/+;VT57089-DBD/srpHemo-3x-mCherry,UAS-eGFP	VT57089
1C'	w[1118];simu[2],srpHemo-AD/CyO dfd-nvYFP;VT57089-DBD/TM6b dfd-nvYFP	w[1118]/Y;simu[2]/CyO dfd-nvYFP;srpHemo-3x-mCherry,UAS-eGFP/TM6b dfd-nvYFP	w[1118];simu[2],srpHemo-AD/simu[2];VT57089-DBD/srpHemo-3x-mCherry,UAS-eGFP	VT57089 simu
1D	w[1118];srpHemo-AD/CyO dfd-nvYFP;VT62766-DBD/TM6b dfd-nvYFP	w[1118]/Y;;srpHemo-3x-mCherry,UAS-eGFP/TM6b dfd-nvYFP	w[1118];srpHemo-AD/+;VT62766-DBD/srpHemo-3x-mCherry,UAS-eGFP	VT62766
1D'	w[1118];simu[2],srpHemo-AD/CyO dfd-nvYFP;VT62766-DBD/TM6b dfd-nvYFP	w[1118]/Y;simu[2]/CyO dfd-nvYFP;srpHemo-3x-mCherry,UAS-eGFP/TM6b dfd-nvYFP	w[1118];simu[2],srpHemo-AD/simu[2];VT62766-DBD/srpHemo-3x-mCherry,UAS-eGFP	VT62766 simu
1E	as per A-D'
2A	w[1118];srpHemo-H2A-3x-mCherry,UAS-stinger/CyO dfd-nvYFP	w[1118]/Y;;VT17559-GAL4	w[1118];srpHemo-H2A-3x-mCherry,UAS-stinger/+;VT17559-GAL4/+	VT17559 control
2A'	w[1118];srpHemo-H2A-3x-mCherry,UAS-stinger/CyO dfd-nvYFP;repo[03702]/TM6b dfd-nv-YFP	w[1118]/Y;;repo[03702],VT17559-GAL4/TM6b dfd nv-YFP	w[1118];srpHemo-H2A-3x-mCherry,UAS-stinger/+;repo[03702]/repo[03702],VT17559-GAL4	VT17559 repo
2A''	w[1118];simu[2],srpHemo-H2A-3x-mCherry,UAS-stinger/CyO dfd-nvYFP	w[1118]/Y;simu[2]/CyO dfd-nvYFP;VT17559-GAL4	w[1118];simu[2],srpHemo-H2A-3x-mCherry,UAS-stinger/simu[2];VT17559-GAL4/+	VT17559 simu
2A'''	w[1118];simu[2],srpHemo-H2A-3x-mCherry,UAS-stinger/CyO dfd-nvYFP;repo[03702]/TM6b dfd-nv-YFP	w[1118]/Y;simu[2]/CyO dfd-nvYFP;repo[03702],VT17559-GAL4/TM6b dfd nv-YFP	w[1118];simu[2],srpHemo-H2A-3x-mCherry,UAS-stinger/simu[2];repo[03702],VT17559-GAL4/repo[03702]	VT17559 simu;repo
2B	w[1118];srpHemo-H2A-3x-mCherry,UAS-stinger/CyO dfd-nvYFP	w[1118]/Y;;VT32897-GAL4	w[1118];srpHemo-H2A-3x-mCherry,UAS-stinger/+;VT32897-GAL4/+	VT32897 control
2B'	w[1118];srpHemo-H2A-3x-mCherry,UAS-stinger/CyO dfd-nvYFP;repo[03702]/TM6b dfd-nv-YFP	w[1118]/Y;;repo[03702],VT32897-GAL4/TM6b dfd nv-YFP	w[1118];srpHemo-H2A-3x-mCherry,UAS-stinger/+;repo[03702]/repo[03702],VT32897-GAL4	VT32897 repo
2B''	w[1118];simu[2],srpHemo-H2A-3x-mCherry,UAS-stinger/CyO dfd-nvYFP	w[1118]/Y;simu[2]/CyO dfd-nvYFP;VT32897-GAL4	w[1118];simu[2],srpHemo-H2A-3x-mCherry,UAS-stinger/simu[2];VT32897-GAL4/+	VT32897 simu
2B'''	w[1118];simu[2],srpHemo-H2A-3x-mCherry,UAS-stinger/CyO dfd-nvYFP;repo[03702]/TM6b dfd-nv-YFP	w[1118]/Y;simu[2]/CyO dfd-nvYFP;repo[03702],VT32897-GAL4/TM6b dfd nv-YFP	w[1118];simu[2],srpHemo-H2A-3x-mCherry,UAS-stinger/simu[2];repo[03702],VT32897-GAL4/repo[03702]	VT32897 simu;repo
2C	w[1118];srpHemo-H2A-3x-mCherry,UAS-stinger/CyO dfd-nvYFP	w[1118]/Y;;VT57089-GAL4	w[1118];srpHemo-H2A-3x-mCherry,UAS-stinger/+;VT57089-GAL4/+	VT57089 control
2C'	w[1118];srpHemo-H2A-3x-mCherry,UAS-stinger/CyO dfd-nvYFP;repo[03702]/TM6b dfd-nv-YFP	w[1118]/Y;;repo[03702],VT57089-GAL4/TM6b dfd nv-YFP	w[1118];srpHemo-H2A-3x-mCherry,UAS-stinger/+;repo[03702]/repo[03702],VT57089-GAL4	VT57089 repo
2C''	w[1118];simu[2],srpHemo-H2A-3x-mCherry,UAS-stinger/CyO dfd-nvYFP	w[1118]/Y;simu[2];VT57089-GAL4	w[1118];simu[2],srpHemo-H2A-3x-mCherry,UAS-stinger/simu[2];VT57089-GAL4/+	VT57089 simu
2C'''	w[1118];simu[2],srpHemo-H2A-3x-mCherry,UAS-stinger/CyO dfd-nvYFP;repo[03702]/TM6b dfd-nv-YFP	w[1118]/Y;simu[2];repo[03702],VT57089-GAL4/TM6b dfd nv-YFP	w[1118];simu[2],srpHemo-H2A-3x-mCherry,UAS-stinger/simu[2];repo[03702],VT57089-GAL4/repo[03702]	VT57089 simu;repo
2D	w[1118];srpHemo-H2A-3x-mCherry,UAS-stinger/CyO dfd-nvYFP	w[1118]/Y;;62766-GAL4	w[1118];srpHemo-H2A-3x-mCherry,UAS-stinger/+;VT62766-GAL4/+	VT62766 control
2D'	w[1118];srpHemo-H2A-3x-mCherry,UAS-stinger/CyO dfd-nvYFP;repo[03702]/TM6b dfd-nv-YFP	w[1118]/Y;;repo[03702],VT62766-GAL4/TM6b dfd nv-YFP	w[1118];srpHemo-H2A-3x-mCherry,UAS-stinger/+;repo[03702]/repo[03702],VT62766-GAL4	VT62766 repo
2D''	w[1118];simu[2],srpHemo-H2A-3x-mCherry,UAS-stinger/CyO dfd-nvYFP	w[1118]/Y;simu[2]/CyO dfd-nvYFP;VT62766-GAL4	w[1118];simu[2],srpHemo-H2A-3x-mCherry,UAS-stinger/simu[2];VT62766-GAL4/+	VT62766 simu
2D'''	w[1118];simu[2],srpHemo-H2A-3x-mCherry,UAS-stinger/CyO dfd-nvYFP;repo[03702]/TM6b dfd-nv-YFP	w[1118]/Y;simu[2]/CyO dfd-nvYFP;repo[03702],VT62766-GAL4/TM6b dfd nv-YFP	w[1118];simu[2],srpHemo-H2A-3x-mCherry,UAS-stinger/simu[2];repo[03702],VT62766-GAL4/repo[03702]	VT62766 simu;repo
2E-H	as per A-D'''
3A	w[1118];;UAS-stinger,repo[03702]/TM6b dfd-nvYFP	w[1118]/Y;;VT17559-GAL4,repo[03702]/TM6b dfd-nvYFP	w[1118];;UAS-stinger,repo[03702]/VT17559-GAL4,repo[03702]	VT17559 repo
3A'	w[1118];crq[ko92]/CyO dfd-nvYFP;UAS-stinger,repo[03702]/TM6b dfd-nvYFP	w[1118]/Y;crq[ko92]/CyO dfd-nvYFP;VT17559-GAL4,repo[03702]/TM6b dfd-nvYFP	w[1118];crq[ko92];UAS-stinger,repo[03702]/VT17559-GAL4,repo[03702]	VT17559 crq;repo
3B	w[1118];;UAS-stinger,repo[03702]/TM6b dfd-nvYFP	w[1118]/Y;;VT32897-GAL4,repo[03702]/TM6b dfd-nvYFP	w[1118];;UAS-stinger,repo[03702]/VT32897-GAL4,repo[03702]	VT32897 repo
3B'	w[1118];crq[ko92]/CyO dfd-nvYFP;UAS-stinger,repo[03702]/TM6b dfd-nvYFP	w[1118]/Y;crq[ko92]/CyO dfd-nvYFP;VT32897-GAL4,repo[03702]/TM6b dfd-nvYFP	w[1118];crq[ko92];UAS-stinger,repo[03702]/VT32897-GAL4,repo[03702]	VT32897 crq;repo
3C	w[1118];;UAS-stinger,repo[03702]/TM6b dfd-nvYFP	w[1118]/Y;;VT57089-GAL4,repo[03702]/TM6b dfd-nvYFP	w[1118];;UAS-stinger,repo[03702]/VT57089-GAL4,repo[03702]	VT57089 repo
3C'	w[1118];crq[ko92]/CyO dfd-nvYFP;UAS-stinger,repo[03702]/TM6b dfd-nvYFP	w[1118]/Y;crq[ko92]/CyO dfd-nvYFP;VT57089-GAL4,repo[03702]/TM6b dfd-nvYFP	w[1118];crq[ko92];UAS-stinger,repo[03702]/VT57089-GAL4,repo[03702]	VT57089 crq;repo
3D	w[1118];;UAS-stinger,repo[03702]/TM6b dfd-nvYFP	w[1118]/Y;;VT62766-GAL4,repo[03702]/TM6b dfd-nvYFP	w[1118];;UAS-stinger,repo[03702]/VT62766-GAL4,repo[03702]	VT62766 repo
3D'	w[1118];crq[ko92]/CyO dfd-nvYFP;UAS-stinger,repo[03702]/TM6b dfd-nvYFP	w[1118]/Y;crq[ko92]/CyO dfd-nvYFP;VT62766-GAL4,repo[03702]/TM6b dfd-nvYFP	w[1118];crq[ko92];UAS-stinger,repo[03702]/VT62766-GAL4,repo[03702]	VT62766 crq;repo
3E	as per A-D'
3F	w[1118];srpHemo-H2A-3x-mCherry,UAS-stinger/CyO dfd-nvYFP;repo[03702]/TM6b dfd-nvYFP	w[1118]/Y;;repo[03702],VT17559-GAL4/TM6b dfd-nvYFP	w[1118];srpHemo-H2A-3x-mCherry,UAS-stinger/+;repo[03702]/repo[03702],VT17559-GAL4	VT17559 repo
3F'	w[1118];srpHemo-H2A-3x-mCherry,UAS-stinger/CyO dfd-nvYFP;repo[03702]/TM6b dfd-nvYFP	w[1118]/Y;UAS-drpr-II;repo[03702],VT17559-GAL4/TM6b dfd-nvYFP	w[1118];srpHemo-H2A-3x-mCherry,UAS-stinger/UAS-drpr-II;repo[03702]/repo[03702],VT17559-GAL4	VT17559 drpr-II;repo
3G	w[1118];srpHemo-H2A-3x-mCherry,UAS-stinger/CyO dfd-nvYFP;repo[03702]/TM6b dfd-nvYFP	w[1118]/Y;;repo[03702],VT32897-GAL4/TM6b dfd-nvYFP	w[1118];srpHemo-H2A-3x-mCherry,UAS-stinger/+;repo[03702]/repo[03702],VT32897-GAL4	VT32897 repo
3G'	w[1118];srpHemo-H2A-3x-mCherry,UAS-stinger/CyO dfd-nvYFP;repo[03702]/TM6b dfd-nvYFP	w[1118]/Y;UAS-drpr-II;repo[03702],VT32897-GAL4/TM6b dfd-nvYFP	w[1118];srpHemo-H2A-3x-mCherry,UAS-stinger/UAS-drpr-II;repo[03702]/repo[03702],VT32897-GAL4	VT32897 drpr-II;repo
3H	w[1118];srpHemo-H2A-3x-mCherry,UAS-stinger/CyO dfd-nvYFP;repo[03702]/TM6b dfd-nvYFP	w[1118]/Y;;repo[03702],VT57089-GAL4/TM6b dfd-nvYFP	w[1118];srpHemo-H2A-3x-mCherry,UAS-stinger/+;repo[03702]/repo[03702],VT57089-GAL4	VT57089 repo
3H'	w[1118];srpHemo-H2A-3x-mCherry,UAS-stinger/CyO dfd-nvYFP;repo[03702]/TM6b dfd-nvYFP	w[1118]/Y;UAS-drpr-II;repo[03702],VT57089-GAL4/TM6b dfd-nvYFP	w[1118];srpHemo-H2A-3x-mCherry,UAS-stinger/UAS-drpr-II;repo[03702]/repo[03702],VT32897-GAL4	VT57089 drpr-II;repo
3I	w[1118];srpHemo-H2A-3x-mCherry,UAS-stinger/CyO dfd-nvYFP;repo[03702]/TM6b dfd-nvYFP	w[1118]/Y;;repo[03702],VT62766-GAL4/TM6b dfd-nvYFP	w[1118];srpHemo-H2A-3x-mCherry,UAS-stinger/+;repo[03702]/repo[03702],VT62766-GAL4	VT62766 repo
3I'	w[1118];srpHemo-H2A-3x-mCherry,UAS-stinger/CyO dfd-nvYFP;repo[03702]/TM6b dfd-nvYFP	w[1118]/Y;UAS-drpr-II;repo[03702],VT62766-GAL4/TM6b dfd-nvYFP	w[1118];srpHemo-H2A-3x-mCherry,UAS-stinger/UAS-drpr-II;repo[03702]/repo[03702],VT32897-GAL4	VT62766 drpr-II;repo
3J	as per F-I'
4A	w[1118];srpHemo-AD/CyO dfd-nvYFP;VT57089-DBD/TM6b dfd-nv-YFP	w[1118]/Y;;srpHemo-3x-mCherry,UAS-eGFP/TM6b dfd-nv-YFP	w[1118];srpHemo-AD/+;VT57089-DBD/srpHemo-3x-mCherry,UAS-eGFP	VT57089 control
4B	w[1118];amo[1],srpHemo-AD/CyO dfd-nvYFP;VT57089-DBD/TM6b dfd-nv-YFP	w[1118]/Y;amo[1]/CyO dfd-nvYFP;srpHemo-3x-mCherry,UAS-eGFP/TM6b dfd-nv-YFP	w[1118];amo[1],srpHemo-AD/amo[1];VT57089-DBD/srpHemo-3x-mCherry,UAS-eGFP	VT57089 amo
4C	as per A-B
4D	w[1118];;UAS-stinger,repo[03702]/TM6b dfd-nvYFP	w[1118]/Y;;VT57089-GAL4,repo[03702]/TM6b dfd-nvYFP	w[1118];;UAS-stinger,repo[03702]/VT57089-GAL4,repo[03702]	VT57089 repo
4E	w[1118];amo[1]/CyO dfd-nvYFP;UAS-stinger,repo[03702]/TM6b dfd-nvYFP	w[1118]/Y;amo[1];VT57089-GAL4,repo[03702]/TM6b dfd-nvYFP	w[1118];amo[1];UAS-stinger,repo[03702]/VT57089-GAL4,repo[03702]	VT57089 amo;repo
4F	as per E-F
5A,C	w[1118];;crq-GAL4,UAS-GFP,repo[03702]/TM6b dfd-nvYFP	w[1118]/Y;;crq-GAL4,UAS-GFP,repo[03702]/TM6b dfd-nvYFP	w[1118];;crq-GAL4,UAS-GFP,repo[03702]	repo
5B	w[1118];amo[1]/CyO dfd-nvYFP;crq-GAL4,UAS-GFP,repo[03702]/TM6b dfd-nvYFP	w[1118]/Y;amo[1]/CyO dfd-nvYFP;crq-GAL4,UAS-GFP,repo[03702]/TM6b dfd-nvYFP	w[1118];amo[1];crq-GAL4,UAS-GFP,repo[03702]	amo;repo
5D-E	as per A-C
6A	w[1118];srpHemo-GAL4,UAS-GFP;crq-GAL4,UAS-GFP	w[1118]/Y;;VT17559-RFP	w[1118];srpHemo-GAL4,UAS-GFP/+;crq-GAL4,UAS-GFP/VT17559-RFP	VT17559
6A'	w[1118];srpHemo-GAL4,UAS-GFP;crq-GAL4,UAS-GFP	w[1118]/Y;UAS-EcR.B1[ΔC655]/CyO dfd-nvYFP;VT17559-RFP	w[1118];srpHemo-GAL4,UAS-GFP/UAS-EcR.B1[ΔC655];crq-GAL4,UAS-GFP/VT17559-RFP	VT17559 EcR DN
6B	w[1118];srpHemo-GAL4,UAS-GFP;crq-GAL4,UAS-GFP	w[1118]/Y;;VT32897-RFP	w[1118];srpHemo-GAL4,UAS-GFP/+;crq-GAL4,UAS-GFP/VT17559-RFP	VT32897
6B'	w[1118];srpHemo-GAL4,UAS-GFP;crq-GAL4,UAS-GFP	w[1118]/Y;UAS-EcR.B1[ΔC655]/CyO dfd-nvYFP;VT32897-RFP	w[1118];srpHemo-GAL4,UAS-GFP/UAS-EcR.B1[ΔC655];crq-GAL4,UAS-GFP/VT32897-RFP	VT32897 EcR DN
6C	w[1118];srpHemo-GAL4,UAS-GFP;crq-GAL4,UAS-GFP	w[1118]/Y;;VT57089-RFP	w[1118];srpHemo-GAL4,UAS-GFP/+;crq-GAL4,UAS-GFP/VT32897-RFP	VT57089
6C'	w[1118];srpHemo-GAL4,UAS-GFP;crq-GAL4,UAS-GFP	w[1118]/Y;UAS-EcR.B1[ΔC655]/CyO dfd-nvYFP;VT57089-RFP	w[1118];srpHemo-GAL4,UAS-GFP/UAS-EcR.B1[ΔC655];crq-GAL4,UAS-GFP/VT32897-RFP	VT57089 EcR DN
6D	w[1118];srpHemo-GAL4,UAS-GFP;crq-GAL4,UAS-GFP	w[1118]/Y;;VT62766-RFP	w[1118];srpHemo-GAL4,UAS-GFP/+;crq-GAL4,UAS-GFP/VT62766-RFP	VT62766
6D'	w[1118];srpHemo-GAL4,UAS-GFP;crq-GAL4,UAS-GFP	w[1118]/Y;UAS-EcR.B1[ΔC655]/CyO dfd-nvYFP;VT62766-RFP	w[1118];srpHemo-GAL4,UAS-GFP/UAS-EcR.B1[ΔC655];crq-GAL4,UAS-GFP/VT62766-RFP	VT62766 EcR DN
6E	as per A-D'
7A,C	w[1118];hml(Δ)-GAL4,UAS-GFP;hml(Δ)-GAL4,UAS-GFP	w[1118]/Y;;VT62766-RFP	w[1118];hml(Δ)-GAL4,UAS-GFP/+;hml(Δ)-GAL4,UAS-GFP/VT62766-RFP	VT62766 control
7B,C	w[1118];hml(Δ)-GAL4,UAS-GFP;hml(Δ)-GAL4,UAS-GFP	w[1118]/Y;UAS-EcR.B1[ΔC655]/CyO dfd-nvYFP;VT62766-RFP	w[1118];hml(Δ)-GAL4,UAS-GFP/UAS-EcR.B1[ΔC655];hml(Δ)-GAL4,UAS-GFP/VT62766-RFP	VT62766 dn EcR
7D-G	as per A-C
S1A,C	w[1118];srpHemo-GAL4,UAS-GFP;crq-GAL4,UAS-GFP	w[1118]/Y;;VT17559-RFP	w[1118];srpHemo-GAL4,UAS-GFP/+;crq-GAL4,UAS-GFP/VT17559-RFP	control
S1B,C	w[1118];srpHemo-GAL4,UAS-GFP;crq-GAL4,UAS-GFP	w[1118]/Y;UAS-drpr-II;VT17559-RFP	w[1118];srpHemo-GAL4,UAS-GFP/UAS-drpr-II;crq-GAL4,UAS-GFP/VT17559-RFP	UAS-drpr-II
S1D,F	w[1118];srpHemo-GAL4,UAS-GFP;crq-GAL4,UAS-GFP	w[1118]/Y;;VT32897-RFP	w[1118];srpHemo-GAL4,UAS-GFP/+;crq-GAL4,UAS-GFP/VT32897-RFP	control
S1E,F	w[1118];srpHemo-GAL4,UAS-GFP;crq-GAL4,UAS-GFP	w[1118]/Y;UAS-drpr-II;VT32897-RFP	w[1118];srpHemo-GAL4,UAS-GFP/UAS-drpr-II;crq-GAL4,UAS-GFP/VT32897-RFP	UAS-drpr-II
S2A,C	w[1118];srpHemo-GAL4,UAS-GFP;crq-GAL4,UAS-GFP	w[1118]/Y;;VT57089-RFP	w[1118];srpHemo-GAL4,UAS-GFP/+;crq-GAL4,UAS-GFP/VT57089-RFP	control
S2B,C	w[1118];srpHemo-GAL4,UAS-GFP;crq-GAL4,UAS-GFP	w[1118]/Y;UAS-drpr-II;VT57089-RFP	w[1118];srpHemo-GAL4,UAS-GFP/UAS-drpr-II;crq-GAL4,UAS-GFP/VT57089-RFP	UAS-drpr-II
S2D,F	w[1118];srpHemo-GAL4,UAS-GFP;crq-GAL4,UAS-GFP	w[1118]/Y;;VT62766-RFP	w[1118];srpHemo-GAL4,UAS-GFP/+;crq-GAL4,UAS-GFP/VT62766-RFP	control
S2E,F	w[1118];srpHemo-GAL4,UAS-GFP;crq-GAL4,UAS-GFP	w[1118]/Y;UAS-drpr-II;VT62766-RFP	w[1118];srpHemo-GAL4,UAS-GFP/UAS-drpr-II;crq-GAL4,UAS-GFP/VT62766-RFP	UAS-drpr-II
